# Supplementary material for: Target-agnostic identification of human antibodies to Plasmodium falciparum sexual forms reveals cross-stage recognition of glutamate-rich repeats
Source: eLife. 2025 Jan 16;13:RP97865. doi: 10.7554/eLife.97865 (PMC11737873; doi:10.7554/eLife.97865)
Supplement: Figure 3—source data 2. [file elife-97865-fig3-data2.zip]

Archive with 1 entries (1 files):
- Figure 3B .tif
